# Supplementary material for: Bone Marrow-Derived Vasculogenic Mesenchymal Stem Cells Enhance In Vitro Angiogenic Sprouting of Human Umbilical Vein Endothelial Cells
Source: Int J Mol Sci. 2022 Dec 27;24(1):413. doi: 10.3390/ijms24010413 (PMC9820660; doi:10.3390/ijms24010413)
Supplement: Supplementary file 1 [file ijms-24-00413-s001.zip]

Archive with 1 entries (1 files):
- ijms-2085602-supplementary.pdf
